# Supplementary material for: Crocodile defensin (CpoBD13) antifungal activity via pH-dependent phospholipid targeting and membrane disruption
Source: Nat Commun. 2023 Mar 1;14:1170. doi: 10.1038/s41467-023-36280-y (PMC9977887; doi:10.1038/s41467-023-36280-y)
Supplement: Supplementary file 5 — Source Data [file 41467_2023_36280_MOESM5_ESM.xlsx]

## Sheet: Fig. 1C
[CpoBD13] (μM)	Growth (%)
0	100	100	100
1	104.643	101.248	100.647
2	108.156	104.858	102.897
3	102.639	100.976	98.326
4	88.2908	84.963	83.184
5	6.87184	4.06294	1.40901
6	7.55591	5.16933	2.66049
7	6.4767	3.77867	1.2368
8	7.21812	4.98118	2.87274
9	5.62055	3.07515	0.938447
10	6.61903	4.39629	2.82669

## Sheet: Fig. 1D
[CpoBD13] (μM)	PI positivity (%)
0	1.875	2.105	2.695	2.335	1.95	2.45
1.5625	1.91	2.055	2.5	2.57	2.11	2.255
3.125	2.005	2.185	2.465	2.225	2.31	2.455
6.25	4.68	52.2	6.17	5.28	3.175	2.91
12.5	66.05	86.75	65.75	75.6	60.3	52.4
25	87	92.75	83.7	89.25	87.15	84.8
50	93.1	95.35	90.65	93.55	94.3	91.8

## Sheet: Fig. 1E
	Growth (%)
[CpoBD13] (μM)	AHDF			HUVEC			HeLa			PC3			U937
0	100	100	100	100	100	100	100	100	100	100	100	100	100	100	100
1.5625	107.975	98.1163	99.0117	101.616	105.663	92.9661	92.3542	102.329	100.772	96.3054	105.575	93.9107	96.9831	92.92	102.766
3.125	111.286	99.1001	99.8635	103.937	123.163	94.2345	100.931	103.622	99.737	97.6766	105.739	88.8946	101.471	99.4331	101.7
6.25	113.745	108.57	96.7266	108.296	109.345	101.747	107.445	105.428	104.534	101.985	103.999	87.6512	98.3674	85.9699	97.5929
12.5	118.948	110.123	106.176	103.87	108.49	87.8304	101.472	102.6	106.706	95.3244	103.467	90.666	88.8448	86.4009	94.5966
25	120.058	114.851	98.0288	98.9226	96.4217	92.363	107.042	99.6672	109.433	99.3403	111.057	86.4929	91.2409	74.5084	93.8054
50	121.738	105.017	98.7851	90.8669	92.7476	84.9565	92.8639	82.8873	102.172	94.7163	108.864	90.913	78.7386	76.2622	93.3004
100	121.643	110.813	97.3736	72.1697	65.8387	66.2143	82.6946	61.2444	73.6851	82.9729	87.3473	83.1119	63.5111	73.416	91.4207

## Sheet: Fig. 1F
pH	Net charge
0	10.9934
0.1	10.9917
0.2	10.9895
0.3	10.9869
0.4	10.9835
0.5	10.9793
0.6	10.9741
0.7	10.9676
0.8	10.9596
0.9	10.9497
1	10.9374
1.1	10.9224
1.2	10.9042
1.3	10.8823
1.4	10.8561
1.5	10.8253
1.6	10.7893
1.7	10.7482
1.8	10.702
1.9	10.651
2	10.5961
2.1	10.5383
2.2	10.4789
2.3	10.4193
2.4	10.3609
2.5	10.3048
2.6	10.2517
2.7	10.2022
2.8	10.1563
2.9	10.1136
3	10.0736
3.1	10.0354
3.2	9.99808
3.3	9.96049
3.4	9.92156
3.5	9.88023
3.6	9.83551
3.7	9.78655
3.8	9.73275
3.9	9.67375
4	9.60951
4.1	9.54027
4.2	9.46653
4.3	9.38887
4.4	9.30782
4.5	9.22366
4.6	9.13627
4.7	9.04496
4.8	8.94845
4.9	8.84487
5	8.73183
5.1	8.60653
5.2	8.466
5.3	8.30729
5.4	8.12783
5.5	7.92575
5.6	7.7003
5.7	7.45222
5.8	7.18394
5.9	6.89966
6	6.60509
6.1	6.30695
6.2	6.01222
6.3	5.72736
6.4	5.45763
6.5	5.20656
6.6	4.97583
6.7	4.76523
6.8	4.57299
6.9	4.39605
7	4.2304
7.1	4.07138
7.2	3.91391
7.3	3.7527
7.4	3.58237
7.5	3.39768
7.6	3.19373
7.7	2.96624
7.8	2.71192
7.9	2.4289
8	2.11708
8.1	1.77847
8.2	1.41718
8.3	1.03926
8.4	0.652065
8.5	0.263479
8.6	-0.118972
8.7	-0.488909
8.8	-0.841613
8.9	-1.17422
9	-1.48564
9.1	-1.77625
9.2	-2.04754
9.3	-2.30178
9.4	-2.54163
9.5	-2.76993
9.6	-2.98938
9.7	-3.20233
9.8	-3.41057
9.9	-3.61522
10	-3.81663
10.1	-4.01453
10.2	-4.20817
10.3	-4.39655
10.4	-4.57864
10.5	-4.75356
10.6	-4.92068
10.7	-5.07966
10.8	-5.23046
10.9	-5.37339
11	-5.50913
11.1	-5.63881
11.2	-5.76401
11.3	-5.88682
11.4	-6.00974
11.5	-6.13563
11.6	-6.26752
11.7	-6.40849
11.8	-6.56133
11.9	-6.72835
12	-6.91097
12.1	-7.1095
12.2	-7.32281
12.3	-7.5483
12.4	-7.78194
12.5	-8.01864
12.6	-8.25274
12.7	-8.47863
12.8	-8.69137
12.9	-8.88715
13	-9.06346
13.1	-9.21915
13.2	-9.35427
13.3	-9.46977
13.4	-9.56721
13.5	-9.64853
13.6	-9.71576
13.7	-9.77092
13.8	-9.8159
13.9	-9.85239
14	-9.88186

## Sheet: Fig. 1G
	PI positivity (%)
[CpoBD13] (μM)	pH 5.5			pH 6.5			pH 7.5
0	1.59667	3.45333	3.16	1.42667	3.58	3.97444	1.72667	3.13333	4.46667
1.5625	1.84333	3.62667	3.78667	1.56667	2.91333	3.24111	1.97333	2.85	2.99333
3.125	2.11667	3.24	3.72889	1.72667	2.83667	3.47	1.87333	3.07333	3.24889
6.25	4.06333	3.71	5.96778	1.76333	3.21	3.39778	2.05333	3.06333	3.23111
12.5	23.22	29.4	27.6622	4.29667	5.28333	6.48667	2.84	3.83	4.32
25	73.8333	69.1	78.3	26.7667	20.9	24.9667	4.5	6.12667	8.30889
50	96.3333	88	93.5889	78.3333	64.1333	68.6222	18.7333	15.8667	21.3
100	98.7	93.2	96.4	93.4333	83.5667	90.2	58.4667	36.8667	56.4

## Sheet: Fig. 2B
	Fraction of total protein (%)
	Bound			Unbound
PC	12.3509	1.77607	33.499	82.3399	73.2719	23.4493
PC:PA	40.526	42.0716	52.0773	36.1151	13.782	17.5375
	Dotted line represents the section presented within the figure

## Sheet: Fig. 2C
	Lysis (%)
Time (min)	PC			PC:PA
0	15.1234	15.1242	13.8859	25.7371	19.5617	31.0288
2	39.0447	32.4816	30.5639	44.3847	47.8762	47.362
4	45.2997	38.3127	36.68	50.7757	55.3375	52.3336
6	48.9071	41.9281	41.2305	56.1428	57.6724	56.2525
8	49.7649	44.0474	43.6445	57.9433	61.2343	57.4403
10	51.7674	44.7293	45.2138	60.1091	61.4149	58.1894
12	52.4795	46.5217	46.4513	61.5771	62.8368	59.7071
14	52.8236	47.6803	47.9678	62.1444	63.0568	60.7639
16	54.9403	49.0986	49.0311	64.0158	63.5735	61.3601
18	53.0929	50.179	50.039	65.2175	63.6472	61.6924
20	53.041	50.8527	51.0255	64.1335	65.2803	62.4881
22	54.0904	52.2587	51.6328	64.7756	65.3585	63.4838
24	54.3794	53.0954	52.0331	65.4459	66.2461	64.0406
26	55.6275	53.8088	52.9179	65.9416	66.5138	64.3943
28	53.4363	55.2629	53.0065	66.2501	65.4475	64.7127
30	54.3884	55.3559	54.0992	67.3935	66.6111	65.2527

## Sheet: Fig. 2D
	Dotted line represents the section presented within the figure

## Sheet: Fig. 4A
	Growth (%)
[Defensin] (μM)	CpoBD13			CpoBD13 (R9A)			CpoBD13 (R17A)			CpoBD13 (H21A)			CpoBD13 (H33A)			CpoBD13 (H35A)
0	100	100	100	100	100	100	100	100	100	100	100	100	100	100	100	100	100	100
1	104.643	101.248	100.647	106.826	107.478	107.315	102.427	99.3647	94.912	110.7	102.997	105.262	112.507	94.7979	84.3334	111.629	102.892	107.804
2	108.156	104.858	102.897	107.43	108.51	109.761	98.6113	95.1783	95.801	109.929	106.873	97.965	112.454	105.222	99.972	114.752	105.924	118.095
3	102.639	100.976	98.326	92.5068	90.2895	92.7748	81.2887	85.5255	86.2056	110.133	108.698	106.701	105.616	105.185	101.652	112.198	111.547	118.498
4	88.2908	84.963	83.184	2.87371	0	0	87.1245	88.6381	83.166	109.687	109.272	105.756	95.9303	94.9125	92.9136	101.382	101.093	107.186
5	6.87184	4.06294	1.40901	2.97706	0	0	85.0659	85.46	82.4452	114.989	115.116	113.541	31.3198	40.6028	53.4568	3.90917	1.37665	3.54998
6	7.55591	5.16933	2.66049	2.13	0	0	71.0022	72.7947	68.6968	116.27	117.365	111.933	6.44058	2.15076	1.14069	5.43572	4.09373	2.50808
7	6.4767	3.77867	1.2368	2.52544	0	0	28.5942	10.505	5.74815	115.875	113.938	108.537	5.72464	1.73765	2.04176	3.70275	0.503375	4.98708
8	7.21812	4.98118	2.87274	1.7031	0	0	8.633	4.45764	3.41539	116.939	114.033	114.54	5.94559	2.12213	1.83952	6.78945	3.24334	6.65258
9	5.62055	3.07515	0.938447	2.07608	0	0	7.63026	3.56597	3.48347	111.943	111.461	107.351	4.97047	1.38794	1.5752	7.66554	0.322236	4.99735
10	6.61903	4.39629	2.82669	1.44921	0	0	8.138	4.2654	3.61763	64.439	47.5395	57.2891	5.30401	1.89513	1.80948	6.18219	2.19654	5.43361

## Sheet: Fig. 4B
	IC50
	CpoBD13	CpoBD13 (R9A)	CpoBD13 (R17A)	CpoBD13 (H21A)	CpoBD13 (H33A)	CpoBD13 (H35A)
Replicate 1	4.185	3.241	6.483	10.1	4.596	4.141
Replicate 2	4.108	3.169	6.333	10.34	4.855	4.169
Replicate 3	4.097	3.204	6.244	10.59	5.017	4.199

[truncated: 11 more sheets: Fig. 4C, Fig. 4D, Fig. 4E, Fig. 4F, Fig. 4G, Fig. 4H, Fig. 5B, Fig. 5C, Fig. 5D, Sup Fig. 1A, Supp Fig. 1B]
